# Supplementary material for: Beyond the bilayer: multilayered hygroscopic actuation in pine cone scales
Source: Beilstein J Nanotechnol. 2025 Sep 29;16:1695–710. doi: 10.3762/bjnano.16.119 (PMC12498252; doi:10.3762/bjnano.16.119)
Supplement: File 1 — Detailed parameter files for digital volume correlation. The ZIP archive contains two txt files, that is, “Affine_parameters.txt”, the parameter file for affine registration, and “BSpline_parameters.txt”, the parameter file for B-spline registration. [file Beilstein_J_Nanotechnol-16-1695-s001.zip]

Archive with 2 entries (2 files):
- Affine_parameters.txt
- BSpline_parameters.txt
